# Supplementary material for: Efficacy of Ventilation, HEPA Air Cleaners, Universal Masking, and Physical Distancing for Reducing Exposure to Simulated Exhaled Aerosols in a Meeting Room
Source: Viruses. 2021 Dec 17;13(12):2536. doi: 10.3390/v13122536 (PMC8707272; doi:10.3390/v13122536)
Supplement: Supplementary file 1 [file viruses-13-02536-s001.zip]

Archive with 1 entries (1 files):
- viruses-1463492-supplementary.pdf
